# Supplementary material for: Topography of respiratory tract and gut microbiota in mice with influenza A virus infection
Source: Front Microbiol. 2023 Feb 22;14:1129690. doi: 10.3389/fmicb.2023.1129690 (PMC9992211; doi:10.3389/fmicb.2023.1129690)
Supplement: Supplementary file 1 [file Table_1.XLSX]

## Sheet: mapping_stats_84
Table. S1 Read numbers and mapping rates for each sample
Sample	total_reads	mapped_reads	mapped_ratio	unassigned_reads	unassigned_ratio		group
IAV-B1	91115	7382	0.081	83733	0.919		BALF
IAV-B10	61401	42166	0.6867	19235	0.3133		BALF
IAV-B2	39967	13852	0.3466	26115	0.6534		BALF
IAV-B3	40103	17721	0.4419	22382	0.5581		BALF
IAV-B4	53783	15101	0.2808	38682	0.7192		BALF
IAV-B5	35220	16294	0.4626	18926	0.5374		BALF
IAV-B6	80722	15237	0.1888	65485	0.8112		BALF
IAV-B7	29632	25419	0.8578	4213	0.1422		BALF
IAV-B8	48518	15901	0.3277	32617	0.6723		BALF
IAV-B9	62383	28801	0.4617	33582	0.5383		BALF
MOCK-B1	35038	25778	0.7357	9260	0.2643		BALF
MOCK-B10	44119	21165	0.4797	22954	0.5203		BALF
MOCK-B2	44978	16871	0.3751	28107	0.6249		BALF
MOCK-B3	33478	29625	0.8849	3853	0.1151		BALF
MOCK-B4	48974	13930	0.2844	35044	0.7156		BALF
MOCK-B5	46318	5221	0.1127	41097	0.8873		BALF
MOCK-B6	45315	39856	0.8795	5459	0.1205		BALF
MOCK-B7	44420	659	0.0148	43761	0.9852		BALF
MOCK-B8	29988	1338	0.0446	28650	0.9554		BALF
MOCK-B9	23498	18831	0.8014	4667	0.1986		BALF
IAV-F1	48159	47176	0.9796	983	0.0204		Fecal
IAV-F10	72568	70167	0.9669	2401	0.0331		Fecal
IAV-F2	67076	65081	0.9703	1995	0.0297		Fecal
IAV-F3	66636	65110	0.9771	1526	0.0229		Fecal
IAV-F4	117048	115191	0.9841	1857	0.0159		Fecal
IAV-F5	58943	57631	0.9777	1312	0.0223		Fecal
IAV-F6	93009	91292	0.9815	1717	0.0185		Fecal
IAV-F7	73158	71857	0.9822	1301	0.0178		Fecal
IAV-F8	64748	63535	0.9813	1213	0.0187		Fecal
IAV-F9	86875	84773	0.9758	2102	0.0242		Fecal
MOCK-F1	31728	31249	0.9849	479	0.0151		Fecal
MOCK-F10	57243	56557	0.988	686	0.012		Fecal
MOCK-F2	42888	42439	0.9895	449	0.0105		Fecal
MOCK-F3	94721	93716	0.9894	1005	0.0106		Fecal
MOCK-F4	44993	44390	0.9866	603	0.0134		Fecal
MOCK-F5	69946	69302	0.9908	644	0.0092		Fecal
MOCK-F6	50664	49812	0.9832	852	0.0168		Fecal
MOCK-F7	68687	67743	0.9863	944	0.0137		Fecal
MOCK-F8	71504	70725	0.9891	779	0.0109		Fecal
MOCK-F9	80407	79370	0.9871	1037	0.0129		Fecal
negative-fecal	39	37	0.9487	2	0.0513		Fecal
positive-fecal	54059	50876	0.9411	3183	0.0589		Fecal
IAV-N1	32618	31759	0.9737	859	0.0263		Nose
IAV-N10	30933	25146	0.8129	5787	0.1871		Nose
IAV-N2	23929	22917	0.9577	1012	0.0423		Nose
IAV-N3	43681	42451	0.9718	1230	0.0282		Nose
IAV-N4	30316	29906	0.9865	410	0.0135		Nose
IAV-N5	32427	32208	0.9932	219	0.0068		Nose
IAV-N6	61338	57237	0.9331	4101	0.0669		Nose
IAV-N7	27552	23594	0.8563	3958	0.1437		Nose
IAV-N8	30641	26496	0.8647	4145	0.1353		Nose
IAV-N9	30695	30346	0.9886	349	0.0114		Nose
MOCK-N1	23446	23123	0.9862	323	0.0138		Nose
MOCK-N10	40333	40198	0.9967	135	0.0033		Nose
MOCK-N2	31792	31729	0.998	63	0.002		Nose
MOCK-N3	60375	51709	0.8565	8666	0.1435		Nose
MOCK-N4	21917	21883	0.9984	34	0.0016		Nose
MOCK-N5	30482	29774	0.9768	708	0.0232		Nose
MOCK-N6	36866	35554	0.9644	1312	0.0356		Nose
MOCK-N7	31138	30979	0.9949	159	0.0051		Nose
MOCK-N8	50335	47605	0.9458	2730	0.0542		Nose
MOCK-N9	49018	46269	0.9439	2749	0.0561		Nose
IAV-O1	35520	31901	0.8981	3619	0.1019		Oral
IAV-O10	19715	19633	0.9958	82	0.0042		Oral
IAV-O2	48371	45465	0.9399	2906	0.0601		Oral
IAV-O3	23243	22603	0.9725	640	0.0275		Oral
IAV-O4	33380	33074	0.9908	306	0.0092		Oral
IAV-O5	34692	33064	0.9531	1628	0.0469		Oral
IAV-O6	71859	71207	0.9909	652	0.0091		Oral
IAV-O7	31223	30703	0.9833	520	0.0167		Oral
IAV-O8	25632	25503	0.995	129	0.005		Oral
IAV-O9	37689	37222	0.9876	467	0.0124		Oral
MOCK-O1	16984	16599	0.9773	385	0.0227		Oral
MOCK-O10	39317	39179	0.9965	138	0.0035		Oral
MOCK-O2	23864	23784	0.9966	80	0.0034		Oral
MOCK-O3	39216	39028	0.9952	188	0.0048		Oral
MOCK-O4	18733	18622	0.9941	111	0.0059		Oral
MOCK-O5	35214	35072	0.996	142	0.004		Oral
MOCK-O6	21254	21018	0.9889	236	0.0111		Oral
MOCK-O7	28045	27054	0.9647	991	0.0353		Oral
MOCK-O8	31229	30533	0.9777	696	0.0223		Oral
MOCK-O9	17539	17314	0.9872	225	0.0128		Oral
negative-respiratory	24	20	0.8333	4	0.1667		Respiratory
positive-respiratory	42130	39293	0.9327	2837	0.0673		Respiratory
