# Supplementary material for: Topography of respiratory tract and gut microbiota in mice with influenza A virus infection
Source: Front Microbiol. 2023 Feb 22;14:1129690. doi: 10.3389/fmicb.2023.1129690 (PMC9992211; doi:10.3389/fmicb.2023.1129690)
Supplement: Supplementary file 2 [file Table_2.XLSX]

## Sheet: Sheet1
Table. S2 Comparison of different Lactobacillus species between Mock and IAV groups in different sampling locations based absolute abundance
Bacterial Taxonomy	Median of IAV group (read)	Standard Deviation of IAV group	Median of Mock group (read)	Standard Deviation of Mock group	P value	group
Lactobacillus	4505.6	11268.1	7406.6	9180.82	0.4813	Lung
Lactobacillus reuteri	274.8	824.4	255.5	333.066	0.0198	Lung
Lactobacillus murinus	3940.2	10637.3	5721.3	7264	0.2799	Lung
Lactobacillus johnsonii	65.5	180.143	761.7	900.357	0.0519	Lung
Lactobacillus intestinalis	0	0	97.6	157.718	0.2105	Lung
Lactobacillus animalis	225.2	510.633	552.9	677.686	0.4772	Lung
Lactobacillus	2949.3	3938.94	6766.1	4456.01	0.0089	Oropharynx
Lactobacillus reuteri	10.1	26.8345	41.2	81.1946	0.2709	Oropharynx
Lactobacillus murinus	2288.9	3088.12	5592.4	4020.7	0.0115	Oropharynx
Lactobacillus johnsonii	15.2	36.1574	149.5	278.814	0.017	Oropharynx
Lactobacillus intestinalis	0	0	22.4	30.7252	0.0867	Oropharynx
Lactobacillus animalis	630.5	864.279	954.7	441.767	0.0219	Oropharynx
Lactobacillus	786.1	1023.27	5533.5	5492.85	0.0225	Nasopharynx
Lactobacillus reuteri	7.2	21.6	244.7	617.743	0.3344	Nasopharynx
Lactobacillus murinus	632.1	931.761	3890.8	4640.24	0.0343	Nasopharynx
Lactobacillus johnsonii	46.3	85.3827	719	1447.79	0.4799	Nasopharynx
Lactobacillus animalis	96.2	149.94	395.1	579.031	0.052	Nasopharynx
Lactobacillus	2884.5	1637.95	19738.1	8295.9	<0.0001	Fecal
Lactobacillus reuteri	186.8	382.95	1193.5	828.13	0.0003	Fecal
Lactobacillus murinus	1548.2	800.824	13426.3	7238.13	<0.0001	Fecal
Lactobacillus johnsonii	386.4	718.668	2085.6	1286.4	0.0021	Fecal
Lactobacillus intestinalis	67.6	137.647	801.6	988.515	0.0007	Fecal
Lactobacillus animalis	493.2	233.401	1884	870.353	<0.0001	Fecal
Bacterial taxa abundance among groups were analyzed with the Mann-Whitney test
